# Supplementary material for: Combined Application of Myo-Inositol and Corn Steep Liquor from Agricultural Waste Alleviate Salt Stress in Brassica rapa
Source: Plants (Basel). 2023 Dec 8;12(24):4110. doi: 10.3390/plants12244110 (PMC10748129; doi:10.3390/plants12244110)
Supplement: Supplementary file 1 [file plants-12-04110-s001.zip]

Archive with 1 entries (1 files):
- plants-2755189-supplementary.pdf
